# Supplementary material for: Non-canonical signalling mediates changes in fungal cell wall PAMPs that drive immune evasion
Source: Nat Commun. 2019 Nov 22;10:5315. doi: 10.1038/s41467-019-13298-9 (PMC6876565; doi:10.1038/s41467-019-13298-9)
Supplement: Supplementary file 9 — Source Data [file 41467_2019_13298_MOESM9_ESM.xlsx]

## Sheet: Fig. 1c
Figure 1c
			β-glucan Exposure
			Glucose	Lactate	Glycerol	Acetate	Butyrate	Oleate	YNB + amino acids	Urea	Glutamine	Proline
	Total MFI	Replicate 1	226	85.4	167.91	504.736	761	1066	188	265	220	219.41
		Replicate 2	270	50.6	130	494.329	673	921.42	140	297	344	464
		Replicate 3	295	82.8	159	519.369	883	1028.1	218	186	165	327
	Average		263.667	72.9333	152.303	506.145	772.333	1005.17	182	249.333	243	336.803
	Fold change		1	0.276612	0.577636	1.91964	2.9292	3.81229	0.690265	0.945638	0.921618	1.27738

## Sheet: Fig. 2a
Figure 2a
			β-glucan Exposure
			pH 4	pH 5	pH 5.5	pH 6	pH 7	pH 8
	Total MFI	Replicate 1	3411	1845	1391	1144	1510	1807
		Replicate 2	2201	2213	1277	1285	1514	1824
		Replicate 3	3459	2024	1334	1162	1812	1649
	Average		3023.67	2027.33	1334	1197	1612	1760
	Fold change		2.26662	1.51974	1	0.897301	1.2084	1.31934

## Sheet: Fig. 2b
Figure 2b
			β-glucan Exposure
			Normoxia	Poor aeration	Hypoxia
	Total MFI	Replicate 1	3731	2103	1597
		Replicate 2	2117	2588	1335
		Replicate 3	2726	2152	1061
	Average		2858	2281	1331
	Fold change		1	0.798111	0.46571

## Sheet: Fig. 2c
Figure 2c
			β-glucan Exposure
			Control	Cu2+	Fe2+	Mn2+	Zn2+
	Total MFI	Replicate 1	226	106	113	510	883
		Replicate 2	270	107	108	410	520
		Replicate 3	295	103	100	546	575
	Average		263.667	105.333	107	488.667	659.333
	Fold change		1	0.399494	0.405815	1.85335	2.50063

## Sheet: Fig. 2d
Figure 2d
			β-glucan Exposure
			25 °C	30 °C	37 °C	42 °C
	Total MFI	Replicate 1	818	1391	1051	4617
		Replicate 2	953	1277	1090	4438
		Replicate 3	1035	1334	1151	4527.5
	Average		935.333	1334	1097.33	4527.5
	Fold change		0.701149	1	0.822589	3.39393

## Sheet: Fig. 2e
Figure 2e
			β-glucan Exposure
			Control	NaCl	KCl	Sorbitol	H2O2	CdCl2	Calcofluor White	Control	ketoconazole	Caspofungin	Fluconazole	Amphotericin B	Flucytosine
	Total MFI	Replicate 1	1103	841	1341	1328	1705	2203	3646	752	886	1823	1742	2143	3213
		Replicate 2	846	944	1246	1624	1165	2425	3476	669	821	1249	2534	1986	2828
		Replicate 3	1172	816	1416	1304	1857	2098	5137	968	853	1280	1542	2734	2250
	Average		1040.33	867	1334.33	1418.67	1575.67	2242	4086.33	796.333	853.333	1450.67	1939.33	2287.67	2763.67
	Fold change		1	0.833387	1.2826	1.36367	1.51458	2.15508	3.92791	1	1.07158	1.82168	2.43533	2.87275	3.47049

## Sheet: Fig. 2f
Figure 2f
			β-glucan Exposure
			Control	Farnesol	Tyrosol
	Total MFI	Replicate 1	1777	1818	1888
		Replicate 2	1232	1147	1478
		Replicate 3	789	1165	1188
	Average		1266	1376.67	1518
	Fold change		1	1.08741	1.19905

## Sheet: Fig. 3
Figure 3
			Condition	Glucose	Lactate	Oleate	Glycerol	Amino acids	Acetate	Butyrate	Urea	YNB with aa	Glutamine	Proline	42 °C	Slow 42 °C	37 °C	25 °C	pH 4	pH 5	pH 6	pH 7	pH 8	Poor aeration ( +/-O2)	Hypoxia (-O2)	5-flucytosine	Fluconazole	Amphotericin B	ketoconazole	Caspofungin	KCl	NaCl	Sorbitol	H2O2	Calcofluor	CdCl2	Glucose + Farnesol	Glucose + Tyrosol	#Mn+2	#Cu+2	#Fe+2	#Zn+2
Fold change β-glucan				1	0.387293	2.71366	0.710183	0.422106	2.26561	2.06672	0.692602	1.08249	1.04874	1.57819	3.39393	2.50732	0.822589	0.701149	3.51599	2.26937	0.897301	1.2084	1.31934	0.992027	0.578863	3.48723	2.43533	2.87275	1.07179	0.942654	0.833387	1.2826	1.36366	2.15508	3.92791	3.58895	1.01375	1.13752	2.26235	0.49537	0.487654	2.40274
TNF-α (ng.ml-1)			Average	25.745	15.35	37.08	15.2067	9.26	43.01	61.7611	8.12833	21.8967	29.69	26.0533	39.2967	34.33	29.8967	28.84	62.69	86.12	25.4633	88.4567	130.437	28.8237	14.8467	108.407	48.8867	131.797	31.3217	68.5683	38.5722	72.628	32.2883	79.945	75.3733	78.79	33.3567	30.465	58.645	12.1967	16.5367	103.598
		Donor 1	Replicate 1	25.1	11.16	40.7	15.74	4.6	42.4	60.3272	3.86	22.98	48	18.96	50.02	30.58	48.32	26.24	75.84	73.98	38.7	86.88	141.92	33.2118	22.14	77.78	34.42	58.42	21.55	105.7	36.9529	88.2	66.7	111.15	101.95	59.4	33.54	33.54	78.55	15.55	33.35	117.1
			Replicate 2	18.5	9.25	46.8	16.64	10.42	54.62	70.6626	6.42	13.34	32.44	16.28	35.46	60.56	28.38	34.68	76.78	92.14	36.12	87.48	192.7	35.9471	22.88	119.18	65.44	136.48	53.85	90.7	68.2588	81.0471	27.7	108.05	69.45	42.95	32.44	19.94	64.1	11.5	6.05	119.85
			Replicate 3	22.88	8.85	27.9	11.88	8.24	58.14	95.78	9.7	6.04	31.96	32.06	35.66	24.8	25.54	28.46	80.7	93.46	25.44	58.34	190.46	43.6235	18.46	123.66	58.18	93.44	27.15	73.45	27.5412	66.2412	34.05	78.25	52.8	43.95	35.68	28.45	41.1	13.75	16.5	110.36
		Donor 2	Replicate 1	40.18	22.14	38.92	22.76	13.6	21.1	51.01	6.98	36.42	29.12	36.42	48.58	16.88	28.32	25.36	53.34	90.28	19.4	104.92	76.34	10.52	9.16	110.52	46.54	139.16	26.54	82.24	30.42	79.66	19.72	53.12	70.64	108.02	25.84	44.5	35.62	7.46	11.5	73.92
			Replicate 2	26.05	21.75	46.88	11.5	7.2	33.15	42.249	15.8	27.36	20.52	27.36	32.2	37.32	31.26	36.82	59	86.4	17.02	102.4	89.02	17.68	10.12	106.52	41.86	196.8	23.96	29.36	31	55.86	22.46	54.44	83.6	114.12	36.42	32.64	95.08	16.64	6	119.28
			Replicate 3	21.76	18.95	21.28	12.72	11.5	48.65	50.5379	6.01	25.24	16.1	25.24	33.86	35.84	17.56	21.48	30.48	80.46	16.1	90.72	92.18	31.96	6.32	112.78	46.88	166.48	34.88	29.96	37.26	64.76	23.1	74.66	73.8	104.3	36.22	23.72	37.42	8.28	25.82	81.08
RANTES (ng.ml-1)			Average	493.993	435.815	980.917	436.673	358.383	867.007	701.229	565.46	449.473	656.567	521.03	1688.75	1010.25	607.597	416.063	601.457	652.09	385.44	767.99	633.177	717.258	450.557	847.805	739.69	911.993	813.68	866.162	884.705	834.978	730.433	1006.41	1256.41	1039.88	478.213	583.343	1028.74	358.997	296.887	1110.77
		Donor 1	Replicate 1	518.05	406.2	1262.32	468.46	268.84	922.4	624.897	721.26	521.9	905.1	461.78	2060.84	1241.7	505.04	464.9	648.42	733.52	325.2	933	739.42	671.56	464.08	975.3	975.3	1063.35	838.45	888.7	669.27	1177.94	551.5	1051.9	1774.1	1130.8	474.84	619.78	890.48	389.14	272.68	909.04
			Replicate 2	422.65	459	738.98	523.06	316.12	865.28	589.164	245.96	410.66	471.94	451.9	1890.74	1131.5	571.36	448.42	696.64	744.9	286.9	774.7	625.78	679.44	454.08	671.65	696.7	872.7	951.45	992.7	761.7	875.38	1058.95	1129.9	1072.95	950.15	483.84	424.6	849.34	394.08	334.44	1248.26
			Replicate 3	527.72	341.55	1106.92	360.48	413.14	1014.86	740.784	718.98	485.3	664.9	645.24	2200.18	1395.84	845.46	580.98	758.38	695.84	563.5	692.66	623.62	937.75	514.48	932.8	564.5	848.15	660.2	715.75	1314	872.21	689.05	842.1	1145.75	930.75	245	352	986.92	344.96	279.48	852
		Donor 2	Replicate 1	523.98	423.36	1032.3	401.86	406.66	713.1	696.19	446.4	305.78	643.8	454.92	1095.94	1005.54	508.72	443.44	482.34	606.94	345.52	634.4	537.78	639.12	457.36	1152.92	555.38	891.22	593.9	925.68	665.68	741.38	586.96	1032.72	712.02	1233.18	687.8	651.36	1128.02	279.24	209.96	1434.3
			Replicate 2	480.54	464.32	635.02	355.34	386.1	645.38	784.6	474.64	402.2	563.8	547.1	1661.82	731.06	649.76	201.62	481.64	548.1	362.96	717.84	591.6	634.06	412.52	648.32	809.24	1016.94	962.9	650.66	897.92	576.9	726.42	1005.2	1671.22	992.72	525.8	701.32	1417.88	381.22	275.34	1324
			Replicate 3	491.02	520.46	1109.96	510.84	359.44	1041.02	771.74	785.52	571	689.86	565.24	1222.95	555.84	565.24	357.02	541.32	583.24	428.56	855.34	680.86	741.62	400.82	705.84	837.02	779.6	875.18	1023.48	999.66	766.06	769.72	976.64	1162.4	1001.66	452	751	899.8	365.34	409.42	897
IL-10 (ng.ml-1)			Average	3.36667	3.01833	9.01667	3.11333	2.8	6.02667	2.83366	2.72333	3.91	4.28667	5.25667	6.47167	6.57	2.37	4.16	4.96	5.17333	4.148	4.07333	5.38667	6.41333	1.92667	6.00667	4.39333	6.78667	4.55	5.51333	5.42833	6.85	5.60833	6.51	6.33833	6.49	4.76667	4.19833	7.35333	2.26667	1.77	12.835
		Donor 1	Replicate 1	5.1	5.1	9.9	1.94	1.54	7.54	2.84308	1.8	4.8	2	7.42	2.06	2.46	1.62	5.8	1.88	5.54	4.68	2.32	6.68	6.12	1.8	5.4	5.4	7	6.2	7.35	6.5	5.5	5.4	7.65	8.65	6.05	4.68	4.8	9.56	1.74	1.68	12.06
			Replicate 2	4.65	3.85	9.8	1.88	1.74	8.06	2.43953	1.54	4.68	4.62	5.8	8.8	8.32	1.94	4.62	5.68	4.68	5\.88	5.2	5.94	5.38	1.54	5.6	4.5	6.7	5.9	6.55	5.9	7.06	6.35	5.9	5.1	6.35	5.68	4.16	6.8	1.8	1.42	12.2
			Replicate 3	4.65	4	7.32	1.68	1.94	2.06	2.79289	1.28	1.88	5.74	2.2	7.67	7.68	1.94	1.94	6.68	4.8	3.8	4.06	2.06	6.52	1.68	6.7	4.2	5.4	4.8	6.7	3.45	9.6	5.4	7.35	5.4	5.6	2.02	2.16	5.5	1.74	1.94	13.2
		Donor 2	Replicate 1	1.94	1.68	7.56	4.62	2.92	7.2	3.09289	4.28	3.86	4.12	4.62	6.34	9.12	1.34	4.88	4.12	5.74	4.28	3.78	5.82	6.82	1.96	8.98	4.2	7.48	1.64	4.22	5.18	5.74	5.9	6.88	3.04	6.38	4.8	4.96	7.3	3.86	1.4	13.7
			Replicate 2	1.8	1.8	5.82	3.6	4.2	5.48	2.6083	4.62	4.12	4.62	5.32	6	7.56	2.42	3.44	5.32	4.96	3.78	4.8	5.14	6.7	2.46	5.26	5.58	6.14	5.38	4.88	5.42	6.6	7.04	5.64	8.2	7.96	5.14	3.44	9.48	2.34	2.56	14.5
			Replicate 3	2.06	1.68	13.7	4.96	4.46	5.82	3.2253	2.82	4.12	4.62	6.18	7.96	4.28	4.96	4.28	6.08	5.32	4.2	4.28	6.68	6.94	2.12	4.1	2.48	8	3.38	3.38	6.12	6.6	3.56	5.64	7.64	6.6	6.28	5.67	5.48	2.12	1.62	11.35
MIP-1α (ng.ml-1)			Average	330.417	262.71	432.913	118.65	86.5033	448.167	819.973	113.49	245.11	370.843	256.87	554.27	325.307	299.043	258.78	408.267	378.547	254.527	279.01	554.743	378.203	126.227	687.207	424.223	465.733	392.608	811.067	366.757	586.003	369.853	436.623	750.89	459.422	271.67	247.293	817.515	261.317	238.94	584.22
		Donor 1	Replicate 1	320.35	230.4	525.86	111.18	68.3	411.18	716.62	78.36	299.88	263.9	291.76	224.48	305.7	308.76	268.14	355.06	335.58	321.62	271.72	669.34	421.11	131.4	720.75	420.75	491.6	436.65	953.4	322.39	696.95	479.45	517.8	721.15	467.65	212.38	101.2	835.75	259.4	207.55	338.95
			Replicate 2	241.55	273.35	445.58	113.56	81.48	552.26	773.03	83.02	203.76	415.92	301.2	630.38	205.92	391.76	239.3	429.28	418.22	222.74	266.94	415.92	431.64	123.86	642.95	386.1	494.55	394.5	872.9	386.89	483.12	540.5	456.95	702.55	463.05	314.74	281.48	1263.15	265.7	232.9	649.05
			Replicate 3	297.35	292.65	276.44	141.64	90.34	361.42	760.87	158.72	201.2	418.9	135.58	642.5	293.16	203.76	177.8	438.64	355.06	214.74	284.54	517.88	237.49	97.24	637.7	404.45	412.65	327.8	660.8	376.16	580.25	325.95	320.35	902.1	401.15	213	231	979.35	249.7	225.85	542
		Donor 2	Replicate 1	283.74	275.98	370.52	81.06	68.34	505.88	842.45	156.6	218.98	381.36	263.42	480.94	517.34	281.06	231.8	308.34	365.64	226.48	257.3	533.04	317.84	166.4	698.6	445.96	694.34	339.2	938.36	249.18	554.04	256.96	508.3	661.94	422.8	328	356	623.32	208.7	257.36	592.32
			Replicate 2	311.06	275.26	352.66	143.42	133.84	471.56	998.5	91.04	276.72	336.78	251.22	743.7	385.52	315.78	316.66	504.38	378.36	263.42	473.92	491.2	361.3	91.9	795.04	347.38	373.42	499.38	936.72	475.68	652.18	340.1	441.98	535.68	507.06	270.86	281.06	557	345.74	263.42	671
			Replicate 3	528.45	228.62	626.42	121.04	76.72	386.7	828.37	113.2	270.12	408.2	298.04	603.62	244.2	293.14	318.98	413.9	418.42	278.16	119.64	701.08	499.84	146.56	628.2	540.7	327.84	358.12	504.22	390.24	549.48	276.16	374.36	981.92	494.82	291.04	233.02	646.52	238.66	246.56	712
IL-6 (ng.ml-1)			Average	16.375	15.1817	3.18	4.96333	2.77	20.7933	64.6315	2.04	5.45833	8.39333	13.03	10.6217	14.8933	13.55	17.7167	10.2133	8.35333	5.28	23.9367	50.1617	22.04	22.6583	59.0917	52.575	184.65	26.975	57.8333	18.355	24.6783	28.3067	46.0967	50.49	39.0517	5.335	5.81333	122.013	2.54333	6.58	10.5717
		Donor 1	Replicate 1	17.9	15.15	2	9.7	1.8	15.44	51.4962	1.8	8.98	9.32	12.4	10.44	16.98	12.46	20.48	5.12	7	6.5	26.86	31.15	21.13	23.3	53.5	53.5	110.25	30.3	72.4	18.51	29.2	20.75	50.65	56.6	42.65	5.5	4.62	115.54	1.8	12.94	5.88
			Replicate 2	25.8	18.75	2.34	2.54	2	29.74	21.8034	1.6	2.92	11.02	13.9	8.38	26.4	14.62	14.84	11.02	8.1	6.88	25.36	35.95	20.17	17.25	69.15	30.75	201.85	29.25	69.65	16.34	20.75	39	54.7	49.7	32.95	3.32	7.12	127.26	1.6	2	25.12
			Replicate 3	22.85	14.35	3.72	2.26	2.2	22.7	52.3053	2	4.45	8.84	10.3	10.83	12.36	12.46	16.98	12.58	10.78	2	23.5	106.05	23.14	22.7	59.5	59.75	121.4	25.35	48.25	20.38	21.17	27.05	38.35	47.1	35.4	5.98	6.12	132.8	2	2	0
		Donor 2	Replicate 1	9.44	15.18	6.04	5.18	3.98	19.58	69.6536	1.98	5.06	5.18	14.58	7.38	9.28	13.66	17.84	7.84	7.2	4.34	19.32	38.24	18.39	21.94	51.45	65.7	227.85	27.85	61.4	17.75	21.75	23.82	36.88	51.46	44.7	6.56	5.18	117.84	3.42	3.98	10.68
			Replicate 2	16.48	9.82	2.46	4.68	2.54	19.32	114.496	2.82	7	9.58	11.32	11.24	9.58	9.72	18.38	12.12	7.72	5.92	28.24	59.58	30.94	27.38	57.3	48	126.5	21.65	69.55	19.8	21.35	27.06	47.62	48.38	40.34	7.44	7.52	120.94	2.92	4.46	12.72
			Replicate 3	5.78	17.84	2.52	5.42	4.1	17.98	78.0345	2.04	4.34	6.42	15.68	15.46	14.76	18.38	17.78	12.6	9.32	6.04	20.34	30	18.47	23.38	63.65	57.75	320.05	27.45	25.75	17.35	33.85	32.16	48.38	49.7	38.27	3.21	4.32	117.7	3.52	14.1	9.03
Analyte	Type		Well	Outlier	FI	FI - Bkgd	Std Dev	%CV	Conc in Range	Obs Conc	Exp Conc	(Obs/Exp) * 100	Dilution
TNFa (12)	B		G1,H1	0	15.5	15.5	2.12	13.69					1
TNFa (12)	S1		A1,A2	0	9869.5	9854	267.99	2.72	3420.36	3420.36	3410	100	1
TNFa (12)	S2		B1,B2	0	4697.8	4682.3	0.35	0.01	1123.36	1123.36	1136.67	99	1
TNFa (12)	S3		C1,C2	0	1957	1941.5	38.89	1.99	387.95	387.95	378.89	102	1
TNFa (12)	S4		D1,D2	0	681.5	666	7.78	1.14	123.23	123.23	126.3	98	1
TNFa (12)	S5		E1,E2	0	253.3	237.8	0.35	0.14	42.77	42.77	42.1	102	1
TNFa (12)	S6		F1,F2	0	99.5	84	7.78	7.82	13.97	13.97	14.03	100	1
Analyte	Type		Well	Outlier	FI	FI - Bkgd	Std Dev	%CV	Conc in Range	Obs Conc	Exp Conc	(Obs/Exp) * 100	Dilution
RANTES (36)	B		G1,H1	0	14.8	14.8	0.35	2.4					1
RANTES (36)	S1		A1,A2	0	17838.3	17823.5	496.04	2.78	5231.45	5231.45	5220	100	1
RANTES (36)	S2		B1,B2	0	9098.5	9083.8	494.97	5.44	1727.53	1727.53	1740	99	1
RANTES (36)	S3		C1,C2	0	3687.8	3673	114.2	3.1	588.66	588.66	580	101	1
RANTES (36)	S4		D1,D2	0	1233	1218.3	18.38	1.49	190.05	190.05	193.33	98	1
RANTES (36)	S5		E1,E2	0	414.8	400	18.03	4.35	65.14	65.14	64.44	101	1
RANTES (36)	S6		F1,F2	0	134.8	120	5.3	3.94	21.43	21.43	21.48	100	1
Analyte	Type		Well	Outlier	FI	FI - Bkgd	Std Dev	%CV	Conc in Range	Obs Conc	Exp Conc	(Obs/Exp) * 100	Dilution
IL-10 (22)	B		G1,H1	0	8.5	8.5	0.71	8.32					1
IL-10 (22)	S1		A1,A2	0	19524	19515.5	287.09	1.47	3262.03	3262.03	3260	100	1
IL-10 (22)	S2		B1,B2	0	9490	9481.5	251.73	2.65	1084.23	1084.23	1086.67	100	1
IL-10 (22)	S3		C1,C2	0	3767	3758.5	11.31	0.3	363.73	363.73	362.22	100	1
IL-10 (22)	S4		D1,D2	0	1277.3	1268.8	13.79	1.08	120.22	120.22	120.74	100	1
IL-10 (22)	S5		E1,E2	0	406	397.5	38.18	9.4	40.34	40.34	40.25	100	1
IL-10 (22)	S6		F1,F2	0	123.8	115.3	0.35	0.29	13.41	13.41	13.42	100	1
Analyte	Type		Well	Outlier	FI	FI - Bkgd	Std Dev	%CV	Conc in Range	Obs Conc	Exp Conc	(Obs/Exp) * 100	Dilution
MIP-1 alpha (35)	B		G1,H1	0	12	12	1.41	11.79					1
MIP-1 alpha (35)	S1		A1,A2	0	24586.8	24574.8	35	0.14	12632.3	12632.3	14040	90	1
MIP-1 alpha (35)	S2		B1,B2	0	20757.3	20745.3	225.21	1.08	4807.97	4807.97	4680	103	1
MIP-1 alpha (35)	S3		C1,C2	0	7958	7946	636.4	8	1543.8	1543.8	1560	99	1
MIP-1 alpha (35)	S4		D1,D2	0	1531.8	1519.8	138.95	9.07	526.74	526.74	520	101	1
MIP-1 alpha (35)	S5		E1,E2	0	239.5	227.5	13.44	5.61	171.79	171.79	173.33	99	1
MIP-1 alpha (35)	S6		F1,F2	0	46	34	0	0	57.9	57.9	57.78	100	1
Analyte	Type		Well	Outlier	FI	FI - Bkgd	Std Dev	%CV	Conc in Range	Obs Conc	Exp Conc	(Obs/Exp) * 100	Dilution
IL-6 (13)	B		G1,H1	0	13	13	1.41	10.88					1
IL-6 (13)	S1		A1,A2	0	14916.8	14903.8	97.23	0.65	3368.23	3368.23	3370	100	1
IL-6 (13)	S2		B1,B2	0	7834	7821	182.43	2.33	1125.59	1125.59	1123.33	100	1
IL-6 (13)	S3		C1,C2	0	3443.3	3430.3	73.89	2.15	373.01	373.01	374.44	100	1
IL-6 (13)	S4		D1,D2	0	1372.5	1359.5	57.28	4.17	125.33	125.33	124.81	100	1
IL-6 (13)	S5		E1,E2	0	510.3	497.3	3.89	0.76	41.52	41.52	41.6	100	1
IL-6 (13)	S6		F1,F2	0	186	173	14.14	7.6	13.87	13.87	13.87	100	1

## Sheet: Fig. 4b
Figure 4b
		WIDTH (µM)
	Inner Cell Wall		Outer Cell Wall
	plus Fe	minus Fe	plus Fe	minus Fe
	0.065	0.172	0.076	0.125
	0.063	0.152	0.075	0.123
	0.077	0.139	0.146	0.167
	0.053	0.154	0.106	0.111
	0.07	0.113	0.124	0.138
	0.084	0.132	0.124	0.191
	0.069	0.185	0.092	0.153
	0.075	0.163	0.108	0.172
	0.064	0.163	0.086	0.133
	0.077	0.235	0.096	0.242
	0.079	0.133	0.117	0.142
	0.091	0.123	0.126	0.14
	0.058	0.159	0.1	0.132
	0.103	0.199	0.154	0.139
	0.083	0.184	0.083	0.178
	0.061	0.2	0.106	0.124
	0.064	0.326	0.063	0.175
	0.077	0.21	0.074	0.176
	0.066	0.186	0.108	0.166
	0.084	0.14	0.12	0.138
	0.067	0.147	0.072	0.191
	0.077	0.158	0.114	0.119
	0.107	0.156	0.103	0.127
	0.075	0.238	0.116	0.125
	0.108	0.196	0.106	0.204
	0.085	0.236	0.101	0.221
	0.105	0.203	0.121	0.129
	0.092	0.21	0.116	0.161
	0.111	0.166	0.11	0.162
	0.101	0.205	0.113	0.181
	0.093	0.18	0.107	0.198
	0.088	0.256	0.145	0.13
	0.1	0.164	0.133	0.157
	0.099	0.151	0.132	0.169
	0.133	0.202	0.138	0.151
	0.093	0.245	0.119	0.175
	0.101	0.238	0.121	0.133
	0.08	0.2	0.104	0.14
	0.079	0.207	0.088	0.104
	0.076	0.243	0.091	0.13
	0.076	0.174	0.092	0.132
	0.093	0.208	0.109	0.13
	0.11	0.231	0.099	0.124
	0.075	0.194	0.087	0.113
	0.079	0.3	0.091	0.173
	0.108	0.173	0.126	0.17
	0.074	0.337	0.107	0.174
	0.111	0.284	0.126	0.151
	0.088	0.307	0.121	0.176
	0.101	0.245	0.15	0.152
	0.118	0.311	0.166	0.231
	0.103	0.235	0.137	0.15
	0.108	0.203	0.056	0.12
	0.11	0.324	0.113	0.16
	0.102	0.28	0.113	0.154
	0.102	0.206	0.122	0.159
	0.082	0.217	0.148	0.188
	0.088	0.203	0.151	0.163
	0.083	0.235	0.109	0.14
	0.104	0.229	0.135	0.148
	0.116	0.287	0.096	0.19
	0.085	0.252	0.109	0.175
	0.084	0.21	0.105	0.102
	0.082	0.196	0.088	0.139
	0.08	0.242	0.104	0.174
	0.076	0.186	0.091	0.135
	0.079	0.32	0.088	0.154
	0.076	0.236	0.092	0.11
	0.103	0.161	0.154	0.114
	0.178	0.18	0.153	0.118
	0.147	0.257	0.168	0.192
	0.127	0.282	0.205	0.176
	0.121	0.213	0.189	0.136
	0.161	0.246	0.163	0.106
	0.125	0.303	0.137	0.146
	0.098	0.219	0.131	0.139
	0.125	0.243	0.137	0.167
	0.098	0.261	0.131	0.153
Average	0.0924231	0.213577	0.115808	0.152641

## Sheet: Fig. 4f
Figures 4f
		β-glucan Exposure
		CLADE 1		CLADE 2		CLADE 3		CLADE 4
		plus Fe	minus Fe	plus Fe	minus Fe	plus Fe	minus Fe	plus Fe	minus Fe
	Total MFI	2115	427	2364	674	1237	471	1931	974
		1881	417	2177	605	1220	527	1597	988
		2599	550	2292	676	1218	500	1535	920
	Average	2198.33	464.667	2277.67	651.667	1225	499.333	1687.67	960.667
	Fold change		0.211372		0.286112		0.407619		0.569228

[truncated: 15 more sheets: Fig. 5a, Fig. 5b, Fig. 6a, Fig. 6b, Fig. 7a, Fig. 7b, Fig. 8a, Fig. 8b, Fig. 9a, Fig. 9b, Fig. 9c, Fig. 9d, Fig. S1a, Fig. S1b, Fig. S2]
